# Supplementary material for: A High Diversity of Eurasian Lineage Low Pathogenicity Avian Influenza A Viruses Circulate among Wild Birds Sampled in Egypt
Source: PLoS One. 2013 Jul 12;8(7):e68522. doi: 10.1371/journal.pone.0068522 (PMC3710070; doi:10.1371/journal.pone.0068522)
Supplement: Table S1 — Primer sequences used in the multiplex subtype detection assay. (XLSX) [file pone.0068522.s004.xlsx]

## Sheet: Table 1S
Table 1S. Primer sequences for the influenza A virus multiplex subtyping assay
Primer name	Primer sequence 5' to 3' orientation	Subtype
M13 Tag
M13 forward	TGT AAA ACG ACG GCC AGT
M13 reverse	CAG GAA ACA GCT ATG ACC
3'UTR #
NA SZ-	CAG GAA ACA GCT ATG ACC AGT AGA AAC AAG GAG TTT TTT	N1 to N9
HA SZ-	CAG GAA ACA GCT ATG ACC AGT AGA AAC AAG GGT GTT TTT	H1 to H15
Hemagglutinin
H1_F1016	TGT AAA ACG ACG GCC AGT TCC TTC CAT TCA ATC TAG AGG AC	H1
H2_F929	TGT AAA ACG ACG GCC AGT CCA CTG ACI ATT GGT GAG TGC	H2
H3_F1112	TGT AAA ACG ACG GCC AGT AYC AAA ATT CCG AAG GTA CAG G	H3
H4_F1023	TGT AAA ACG ACG GCC AGT ATC AAG AGG RCT YTT TGG AGC	H4
H5_F955	TGT AAA ACG ACG GCC AGT CCC AAA TAT GTG AAA TC	H5
H6_F1108	TGT AAA ACG ACG GCC AGT GAT GGR TGG TAT GGC TAY CAC	H6
H7_F1130	TGT AAA ACG ACG GCC AGT CTG CTG CAG ATT ACA ARA GCA CIC	H7
H8_F1296	TGT AAA ACG ACG GCC AGT TGA RGA TCT TTG GGC CTA CAA TGC AG	H8
H9_F1282	TGT AAA ACG ACG GCC AGT GAC ATA TGG GCA TAY AAY GC	H9
H10_F1142	TGT AAA ACG ACG GCC AGT RGC AGC TAT TGA CCA RAT CAC TGG	H10
H11_F1208	TGT AAA ACG ACG GCC AGT CAA AYT TCG AGT CTG TGC ARC ACG	H11
H12_F1135	TGT AAA ACG ACG GCC AGT GAY AGG GAC AGC ACY CAG AAG G	H12
H13_F1027	TGT AAA ACG ACG GCC AGT AGA GGA YTG TTT GGA GCW ATT GC	H13
H14_F890	TGT AAA ACG ACG GCC AGT GAT TGG RTC ATG CAC AAG CCC TTG	H14
H15_F1240	TGT AAA ACG ACG GCC AGT CTC ATA GAC AAT GAG TTC ACT GAA GTG G	H15
H16_F1275	TGT AAA ACG ACG GCC AGT GAT CGR GTT GAT GAT GCA GT	H16
Neuraminidase
N1_F1181	TGT AAA ACG ACG GCC AGT TAG CAA TAA CTG ATT GGT CGG GAT A	N1
N2_F1180	TGT AAA ACG ACG GCC AGT AGR CAA GTC ATA GTT GAC	N2
N3_F1178	TGT AAA ACG ACG GCC AGT CAC AAA CAT TAG TGT CCA ACA ATG AT	N3
N4_F1024	TGT AAA ACG ACG GCC AGT AAG GGA AGA TAC GGR GTA AAA GG	N4
N5_F1054	TGT AAA ACG ACG GCC AGT GGH TTC AGR CAA GGT AAT AGT G	N5
N6_F1033	TGT AAA ACG ACG GCC AGT GCG CCA ATA ACA GGR GGG AGC CCA G	N6
N7_F1192	TGT AAA ACG ACG GCC AGT GAC AAT AAC AAT TGG TCA GGC TAT TC	N7
N8_F1077	TGT AAA ACG ACG GCC AGT CAG GGA ACT GAT GTA TGG ATG G	N8
N9_F1203	TGT AAA ACG ACG GCC AGT TGA YTG GAG TGG TTA CAG TGG	N9
# Reference: Zou S (1997) A practical approach to genetic screening for influenza virus variants. J Clin Microbiol 35: 2623-2627.
